# Supplementary material for: Sugarcane mosaic virus reduced bacterial diversity and network complexity in the maize root endosphere
Source: mSystems. 2023 Jun 29;8(4):e00198-23. doi: 10.1128/msystems.00198-23 (PMC10469604; doi:10.1128/msystems.00198-23)
Supplement: Supplemental legends — Legends to the supplemental figures and tables. [file msystems.00198-23-s0010.txt]

Supplementary Figure Legend:

Fig. S1. Relative expression of SCWV CP in leaves (b) and aboveground biomass (b) after infection for three and nine days. Mock, uninoculated control; SCMV, sugarcane mosaic virus-inoculated treatment.; ns, no significant difference; ***, p < 0.001.

Fig. S2. The bacterial richness at phylum level in the rhizosphere (a, b) and endosphere (c, d) after infection for nine days; *, p < 0.05; **, p < 0.01; ***, p < 0.001.


Supplementary Tables Legend:

Table S1. Topological properties of the empirical network of the rhizosphere (control) and the associated random networks.

Table S2. Topological properties of the empirical network of the rhizosphere (SCMV-inoculated) and the associated random networks.

Table S3. Topological properties of the empirical network of the roots (control) and the associated random networks.

Table S4. Topological properties of the empirical network of the roots (SCMV-inoculated) and the associated random networks.

Table S5. The properties of rhizosphere and root bacterial networks in different treatments.

Table S6. Percentages of microbial taxa participating in different networks.
 
Table S7. Taxonomic information on keystone taxa in each network.
